# Supplementary material for: Glycine, serine and threonine metabolism confounds efficacy of complement-mediated killing
Source: Nat Commun. 2019 Jul 25;10:3325. doi: 10.1038/s41467-019-11129-5 (PMC6658569; doi:10.1038/s41467-019-11129-5)
Supplement: Supplementary file 4 — Source Data [file 41467_2019_11129_MOESM4_ESM.xlsx]

## Sheet: Figs 1a
		Control 1	Control 2	Control 3	Control 4	Control 5	Control 6	Control 7	Control 8	Control 9	Control 10	Control 11	Control 12	Serum 1	Serum 2	Serum 3	Serum 4	Serum 5	Serum 6	Serum 7	Serum 8	Serum 9	Serum 10	Serum 11	Serum 12
Metabolite	Apex RT	Area	Area	Area	Area	Area	Area	Area	Area	Area	Area	Area	Area	Area	Area	Area	Area	Area	Area	Area	Area	Area	Area	Area	Area
2-Aminobutanoate	9.92	-0.276911	-0.251967	-0.229139	-0.248524	-0.188231	-0.187148	-0.257371	-0.26674	-0.287151	-0.257127	-0.255109	-0.258416	-0.29005	-0.262798	-0.360013	-0.321857	-0.307472	-0.319778	-0.360466	-0.316535	-0.375727	-0.356725	-0.331186	-0.328004
3-Hydroxypropionate	26.06	0.852917	1.10584	1.1678	1.16862	1.05774	0.98619	1.60023	1.76638	1.03919	0.860782	1.16697	1.19281	0.398798	0.384477	0.414871	0.364998	0.488855	0.423	0.666436	0.776951	0.302965	0.251309	0.413344	0.262168
4-Aminobutanoate	19.67	-0.171591	-0.0650739	-0.131298	-0.14111	-0.0654346	-0.0761746	-0.147846	-0.11853	-0.0488542	-0.012088	-0.173781	-0.159848	0.161999	0.17506	0.0412829	0.0550439	0.162995	0.131682	-0.114983	-0.107468	0.0850301	0.0342046	0	0.0427219
alpha-Glyceryl eicosanoate	45.6	-0.256675	-0.254403	-0.203843	-0.239212	-0.179985	-0.172193	-0.222201	-0.239213	-0.252537	-0.216927	-0.269548	-0.259021	-0.278838	-0.262979	-0.362829	-0.329029	-0.317807	-0.319939	-0.362744	-0.334	-0.382461	-0.373692	-0.304765	-0.297241
alpha-Linolenic acid	38.84	-0.229239	-0.219162	-0.171874	-0.202441	-0.0996455	-0.0963583	-0.0689628	-0.130798	-0.223335	-0.195784	-0.15194	-0.145098	-0.282822	-0.268238	-0.338641	-0.325156	-0.310262	-0.313446	-0.350309	-0.326227	-0.362537	-0.341168	-0.323074	-0.302181
AMP	46.29	-0.214341	-0.182139	-0.0974165	-0.117086	-0.0920377	-0.0921901	-0.0415556	-0.121782	-0.173636	-0.106072	-0.114819	-0.138098	-0.30707	-0.297307	-0.381804	-0.351577	-0.345359	-0.317508	-0.333531	-0.308856	-0.391925	-0.374481	-0.363018	-0.358249
Cytosine	15.86	-0.297031	-0.293661	-0.250408	-0.267999	-0.22105	-0.201376	-0.287003	-0.288525	-0.303837	-0.263767	-0.284607	-0.277594	-0.313289	-0.301989	-0.380805	-0.349582	-0.345673	-0.337383	-0.389318	-0.3465	-0.399923	-0.379435	-0.347434	-0.351654
Galactose	24.09	0.0621857	0.112535	0.114066	0.129904	0.18609	0.162695	0.195528	0.152683	0.14265	0.0282577	-0.000580432	0.0250975	0.286455	0.326579	0.256777	0.375636	0.377708	0.267243	0.234981	0.238332	0.171307	0.175712	0.391443	0.368496
Glycerate	14.42	-0.243521	-0.215713	-0.181366	-0.188301	-0.156821	-0.140624	-0.174962	-0.199994	-0.268109	-0.237559	-0.131874	-0.15968	-0.298664	-0.284302	-0.374321	-0.342703	-0.342084	-0.33915	-0.354752	-0.31341	-0.38307	-0.359948	-0.355844	-0.346236
Mannitol	32.53	-0.218163	-0.193785	-0.148829	-0.164484	-0.125375	-0.114022	-0.147832	-0.144684	-0.167665	-0.149332	-0.199539	-0.188799	-0.178825	-0.165364	-0.277083	-0.244733	-0.241703	-0.265377	-0.274453	-0.270989	-0.264664	-0.253069	-0.265391	-0.254115
Mannose	27.91	0.212595	0.273187	0.346472	0.282409	0.180411	0.215164	0.232416	0.306875	0.249693	0.231915	0.143448	0.143923	0.715364	0.739101	0.424156	0.385572	0.546956	0.447684	0.722165	0.743201	0.802649	0.829508	0.506532	0.378686
Fructose 6-phosphate	35.54	-0.288379	-0.283697	-0.252993	-0.265433	-0.210392	-0.194049	-0.26316	-0.275619	-0.304053	-0.262938	-0.276555	-0.273547	-0.296643	-0.27808	-0.368124	-0.325295	-0.312126	-0.318743	-0.361715	-0.313302	-0.400056	-0.36642	-0.314072	-0.331174
Glycine	13.71	0.8209	0.823548	0.904098	0.957033	0.857475	0.86595	0.821361	0.792861	1.23533	1.20044	1.1837	1.0569	0.685708	0.706665	0.695854	0.745472	0.506832	0.457817	0.601657	0.575997	0.859593	0.81612	0.764111	0.733975
Glycolate	19.15	-0.0915134	-0.137945	-0.0871232	-0.0389941	-0.0361211	-0.0187764	-0.0946496	-0.156308	-0.11541	-0.131481	0.068158	0.100493	-0.24279	-0.248447	-0.278872	-0.28806	-0.292203	-0.300728	-0.255303	-0.183766	-0.308897	-0.331021	-0.349406	-0.34223
Heptadecanoic acid	41.6	-0.20342	-0.184094	-0.15655	-0.178488	-0.112352	-0.107321	-0.142636	-0.180737	-0.203738	-0.173623	-0.142348	-0.129452	-0.263949	-0.250333	-0.333852	-0.304935	-0.287956	-0.291056	-0.330986	-0.301947	-0.349216	-0.344558	-0.273042	-0.265937
Hypoxanthine	25.79	-0.113642	-0.121717	-0.0153077	0	-0.0608376	-0.0426931	-0.0750488	-0.0143061	0.0251944	0	0.073831	0.154486	-0.272099	-0.28229	-0.20165	-0.139327	-0.173342	-0.220081	-0.224079	-0.204691	-0.186598	-0.190931	-0.270533	-0.190533
Itaconate	16.55	-0.13518	-0.107459	-0.0733253	-0.0376826	-0.0225414	0.0350016	-0.040182	-0.0545309	-0.0981806	-0.101136	-0.0846626	-0.121016	-0.238007	-0.212474	-0.321955	-0.303529	-0.262413	-0.27134	-0.21634	-0.197185	-0.343885	-0.319063	-0.298622	-0.25447
Alanine	7.97	1.75272	1.62945	1.23874	1.56663	2.26784	2.21547	1.51165	1.54746	1.52383	1.41581	2.13917	1.93366	0.812672	0.875869	1.25308	1.24638	0.829619	0.786597	0.962027	0.930636	0.746981	0.643563	0.734609	0.74553
Phenylalanine	20.11	0.141123	0.114041	0.0809915	-0.0268616	-0.0254394	-0.0119017	0.0844609	0.166229	0.230342	0.145644	0.0598299	0.0733791	0.361889	0.458946	0.450132	0.340348	0.313519	0.284026	0.450824	0.410876	0.179052	0.33942	0.369796	0.254169
Serine	15.3	-0.146112	-0.159452	-0.142047	-0.14702	-0.126538	-0.117249	-0.164814	-0.15994	-0.17927	-0.154929	-0.0948678	-0.117214	-0.282505	-0.267646	-0.316645	-0.296397	-0.296312	-0.297433	-0.321262	-0.264503	-0.167002	-0.18126	-0.240209	-0.223952
Threonine	15.99	0	-0.00030907	-0.0731067	-0.0555792	-0.0105858	-0.0531874	-0.102771	-0.0343353	-0.134849	-0.106862	0	-0.0177598	-0.160101	-0.170769	-0.181389	-0.0805509	-0.179593	-0.115768	-0.170902	-0.106566	-0.170297	-0.161237	-0.139997	-0.132311
Malonate	10.84	-0.204156	-0.210726	-0.174519	-0.170295	-0.0966439	-0.101466	-0.159845	-0.161194	-0.194177	-0.167803	-0.171633	-0.171	-0.313647	-0.298356	-0.385523	-0.353264	-0.347061	-0.338993	-0.394492	-0.354639	-0.405919	-0.384256	-0.35669	-0.353331
Maltose	42.29	-0.30332	-0.277489	-0.245031	-0.267952	-0.209911	-0.212833	-0.280383	-0.285127	-0.307207	-0.270359	-0.240147	-0.237936	0.0337425	0.0423643	-0.128895	-0.114961	0.0368759	0.0157443	0.119472	0.0767134	0.00842257	0.0322795	0.0227686	0
N-Acetyl-D-glucosamine	31.45	-0.305461	-0.286714	-0.245923	-0.259933	-0.196284	-0.203818	-0.266464	-0.283279	-0.29165	-0.256327	-0.277392	-0.281399	-0.305286	-0.292323	-0.376596	-0.340817	-0.328484	-0.327605	-0.370966	-0.330804	-0.397203	-0.38215	-0.347008	-0.335761
Oxalate	9.03	4.46222	4.41062	3.61001	3.75924	5.52885	5.52239	3.76535	3.7343	3.70768	3.56939	2.89089	2.68794	2.23364	2.24643	1.77687	1.85099	1.7809	1.68151	1.99206	1.90286	1.79377	1.6674	3.45922	3.32568
Palmitelaidic acid	30.47	1.32956	1.3147	1.85382	1.54767	1.58429	1.3541	1.76248	1.79886	1.55954	1.46211	1.44832	1.21502	1.09115	0.977981	0.884794	0.88478	1.0353	0.969692	0.990309	0.910978	0.842347	0.831515	1.03933	1.01617
Palmitic acid	30.91	6.60454	7.25499	8.43619	8.921	10.2866	10.2289	9.49455	9.25524	9.92405	9.56849	6.67154	6.22099	4.58857	4.55807	4.22138	4.35732	4.14296	3.7311	4.30296	4.13877	3.88445	3.65922	6.19801	6.09486
Pantothenate	29.78	0.020289	0.0190031	0.143379	0.119544	0.122929	0.142079	0.0388288	0.109265	0.0544014	0.157665	-0.00353835	0.0519661	-0.00590905	-0.0120492	0.0166941	-0.0366474	0.0559912	0	0.00804673	-0.0135367	-0.0499953	-0.13199	-0.0185406	0.0165868
Phosphate	12.85	5.18736	3.47168	4.64317	6.01783	5.52195	4.62278	4.92525	5.78719	6.38694	5.2252	5.68288	6.20601	6.90823	6.63424	6.86587	6.93392	7.28567	6.98389	6.1306	6.67261	7.40211	8.52902	9.48479	8.39151
Putrescine	24.46	0.249229	0.183564	0.0434556	0.0725513	0.198893	0.132598	0.0362633	0.149674	0.195706	0.216755	0.101548	0.069354	0	-0.010584	0	0.0584305	0.0759669	0.0297551	-0.00215636	-0.0131756	0	-0.0155415	-0.00214269	-0.0758465
Pyroglutamic acid	19.43	0.0154093	-0.0891599	0.0616055	0.0234941	0.0513544	0.0845596	0	-0.0461302	0.0185455	0.0685306	0.0701817	0.0133211	1.28674	1.05459	1.05436	1.26679	1.25227	1.1202	1.241	1.18567	1.41698	1.32314	1.81302	1.58415
sn-Glycerol 3-phosphate	25.11	0.975254	0.940291	1.40557	1.32324	1.31995	1.14794	1.20819	1.26306	1.3513	1.19393	1.00488	0.926927	0.911885	0.774258	0.708058	0.728417	0.842982	0.803076	0.909967	0.791582	0.884876	0.805374	1.02254	0.99011
Spermine	22.33	0.248796	0.170335	0	0.00939177	0.213513	0.164201	0.0951179	0.0684257	0.25078	0.290971	0.0147402	0.0886765	0.938712	0.892563	0.759014	0.856577	1.06611	0.932246	0.579166	0.61059	0.702083	0.749226	1.02843	0.899862
Stearic acid	34.51	6.31732	6.18558	7.38917	7.86201	8.64933	8.69727	8.24835	8.26404	9.01747	8.54724	5.72685	5.26743	3.60937	3.46327	3.03802	3.10134	2.97947	2.77869	3.1293	3.04209	2.83091	2.72985	4.7904	4.69244
Succinate	13.95	-0.259286	-0.239166	-0.164249	-0.150109	-0.133957	-0.13405	-0.24812	-0.247206	-0.25707	-0.224693	-0.239903	-0.228902	-0.24105	-0.228217	-0.335584	-0.317186	-0.32868	-0.322134	-0.356527	-0.313634	-0.344643	-0.330659	-0.332526	-0.318217
Tetradecanoic acid	26.98	0.904317	1.11221	1.2197	1.15449	1.13334	1.1162	1.09658	1.11058	1.5347	1.22266	1.02152	0.914147	0.75721	0.769169	0.710872	0.482785	0.731635	0.747514	0.850324	0.742162	0.687673	0.565815	0.55967	0.402232
Thymine	16.32	0.0191298	0.0858537	0.212805	0.158747	0.195552	0.111966	0.0757113	0.104502	0.148012	0.109679	0.0438958	0	0.425398	0.422071	0.398577	0.424653	0.737587	0.654206	0.263692	0.262726	0.211357	0.214785	0.725953	0.622646
Uracil	14.55	3.36967	3.19345	3.40205	3.52189	3.36645	3.27599	3.39799	3.42643	3.67399	3.44214	3.02144	2.76491	4.31634	4.1637	3.92256	4.01647	4.52301	4.13425	3.94863	3.8469	3.90446	3.60903	5.18959	5.08942
Urea	12.05	2.39249	2.48898	2.43493	2.47641	0.990931	0.934642	1.78252	1.97018	2.04652	1.90246	1.84671	2.1387	-0.0039485	0.0189983	-0.0903459	-0.0691332	-0.0152184	-0.0609903	-0.0383883	0	0.0295415	0.0963258	0.125951	0.110125
Uridine	39.88	0.153809	0.135843	0.0267527	0.0106409	0	0.00345653	-0.0356908	-0.0216944	0	0.0762445	-0.0402102	-0.0766379	0.152554	0.228688	0.28262	0.409228	1.02571	1.00958	0.112151	0.0936063	0.254768	0.24953	0.712094	0.777141
3-Aminoisobutanoate	17.05	0.362831	0.440667	0.492355	0.451891	0.487252	0.504828	0.569465	0.524658	0.469385	0.428493	0.366677	0.406798	0.48543	0.470067	0.037818	0.068276	0	-0.106174	0.107016	0.150782	0.0454693	0.035789	0.132441	0.162632
Citrate	26.31	-0.0400031	0.0375826	0.026553	0.0218764	0.0745988	0	0.0883744	0.0604137	-0.118902	-0.0228349	-0.0411267	-0.0377028	-0.0298081	-0.103775	-0.146875	-0.0994009	-0.0861086	-0.160053	-0.0295069	-0.0489785	-0.118907	-0.179423	-0.22521	-0.0439557
Ribose	23.25	3.70585	3.57068	2.92472	3.04168	3.42377	3.50206	3.30805	3.60529	4.1603	3.81317	3.19887	3.08458	4.35916	4.30918	4.66373	4.78345	5.36946	5.1531	3.53699	3.40736	4.20898	3.79979	5.69019	5.53827
Tyrosine	27.67	0.637034	0.769135	0.624765	0.723755	0.480888	0.876002	0.825038	0.889883	0.788822	0.637008	0.565236	0.517652	1.18944	1.1973	0.930621	0.82138	1.03615	0.781043	0.783535	0.969681	0.844795	0.870187	1.03213	0.969224
myo-Inositol	31.65	-0.298663	-0.279149	-0.238465	-0.257756	-0.189452	-0.184414	-0.148343	-0.156866	-0.237125	-0.188321	-0.25563	-0.239042	-0.304698	-0.255935	-0.348653	-0.315338	-0.297444	-0.292731	-0.345335	-0.297287	-0.35769	-0.354318	-0.278006	-0.248571
Oxaloacetate	32.11	-0.269725	-0.249727	-0.222469	-0.226247	-0.176989	-0.161178	-0.23401	-0.237728	-0.266811	-0.225579	-0.259294	-0.253851	-0.246927	-0.230831	-0.309803	-0.296574	-0.286755	-0.278436	-0.34115	-0.307168	-0.350815	-0.33013	-0.294991	-0.283141
Pseudouridine	36.06	-0.139645	-0.14657	-0.176402	-0.154614	-0.199676	-0.194932	-0.274433	-0.290994	-0.271088	-0.217226	-0.18264	-0.241396	-0.292215	-0.272124	-0.384878	-0.355984	-0.264965	-0.239029	-0.348811	-0.308869	-0.371769	-0.329246	-0.242722	-0.218566
Thiomalic acid	17.75	0.564443	0.554779	0.442265	0.407074	0.749529	0.744345	0.464215	0.474887	0.50103	0.42908	0.261059	0.219554	0.14241	0.113891	0.0874558	0.0690795	0.0252224	0.0212707	0.108016	0.0760339	0.0812372	0	0.482001	0.457685
5-Aminopentanoate	11.7	-0.247182	-0.237033	-0.192011	-0.205869	-0.155812	-0.15779	-0.220514	-0.215644	-0.240059	-0.205812	-0.222852	-0.231521	-0.192816	-0.195791	-0.292307	-0.270261	-0.251607	-0.260156	-0.321364	-0.296414	-0.323836	-0.312883	-0.262522	-0.267877
Fumarate	15.07	-0.265685	-0.249423	-0.215124	-0.242077	-0.185098	-0.182743	-0.253808	-0.259392	-0.277986	-0.228439	-0.269579	-0.254193	-0.26892	-0.241311	-0.285147	-0.261013	-0.288015	-0.284429	-0.273711	-0.257838	-0.288885	-0.271945	-0.274611	-0.28069
Lactate	6.83	2.09784	1.93226	2.75813	3.03786	1.96203	1.83694	2.26463	2.38522	3.4309	3.49518	5.06321	5.03017	0.674702	0.610096	1.24526	1.36368	1.01781	0.958967	0.92784	0.875693	4.04625	3.53565	1.92766	1.92342
Aspartate	19.49	-0.154728	-0.076948	-0.164022	-0.147795	-0.145205	-0.137306	-0.0685582	-0.158469	-0.13324	-0.0223675	0.0163383	-0.0631766	0.00815466	-0.0826075	0.0270251	0	-0.118934	-0.12104	0.0188291	0.0383394	0.0504077	0.166768	0.0062674	-0.100057
N-Acetyl-L-glutamate	19.8	0.190147	0.24366	0.301565	0.322999	0.3379	0.438378	0.385849	0.497893	0.460499	0.37278	0.0199646	0.0707955	0.332117	0.1903	0.297378	0.178736	0.162543	0.0576607	0	0.0142588	-0.0230341	0.175592	0.15513	0.0479788
Glyceraldehyde 3-phosphate	25.47	0.236932	0.339821	0.384541	0.522544	0.348116	0.315745	0.513895	0.478811	0.450019	0.460744	0.348422	0.340488	0.322134	0.332609	0.324588	0.3215	0.270013	0.265503	0.3066	0.285966	0.23855	0.258443	0.340486	0.386862
Valine	11.16	2.02477	2.10209	2.18367	2.39932	2.24756	2.19141	2.0426	1.98345	2.25902	2.09791	1.90682	1.82906	2.63968	2.57554	2.29312	2.24528	2.06886	1.96547	2.34036	2.43392	2.36254	2.24313	2.80316	2.71542
Turanose	40.84	-0.288336	-0.294104	-0.230576	-0.23495	-0.212435	-0.198059	-0.28156	-0.278221	-0.247338	-0.225923	-0.196226	-0.201474	-0.278626	-0.256161	-0.325966	-0.271583	-0.295703	-0.298622	-0.293301	-0.292489	-0.225614	-0.227287	-0.31655	-0.30562
Xylose	22.91	-0.0938645	-0.114681	-0.0273137	-0.111013	0.0751277	-0.0161973	0.0793175	0.104613	-0.0323321	-0.0636706	-0.166074	-0.0756697	-0.0958013	-0.119022	-0.139385	-0.105416	-0.0456257	-0.0415619	-0.12254	-0.127299	-0.150285	-0.196681	-0.0826216	-0.134375
Malate	18.71	0.778318	0.784287	0.825481	0.692618	0.720015	0.841573	0.989851	0.947355	0.848123	0.826377	0.825123	0.863535	0.844479	0.824927	0.731323	0.710186	0.37244	0.388889	0.814988	0.736703	0.673716	0.712004	0.82235	0.842324
Methionine	18.17	-0.243753	-0.246381	-0.0903654	-0.175005	-0.165982	-0.12822	-0.108063	-0.123794	-0.146496	-0.119063	-0.169694	-0.193142	-0.12216	-0.124612	-0.150831	-0.201911	-0.185428	-0.191682	-0.253844	-0.25349	-0.178692	-0.213588	-0.257926	-0.276065

## Sheet: Figs 1b
		Control 1	Control 2	Control 3	Control 4	Control 5	Control 6	Control 7	Control 8	Control 9	Control 10	Control 11	Control 12									Z Value	Z Value	Z Value	Z Value	Z Value	Z Value	Z Value	Z Value	Z Value	Z Value	Z Value	Z Value					Z Value	Z Value	Z Value	Z Value	Z Value	Z Value	Z Value	Z Value	Z Value	Z Value	Z Value	Z Value
		A1	A2	A3	A4	A5	A6	A7	A8	A9	A10	A11	A12	A13	A14	A15	A16		average	stdev		A1	A2	A3	A4	A5	A6	A7	A8	A9	A10	A11	A12	A13	A14	A15	A16	B1	B2	B3	B4	B5	B6	B7	B8	B9	B10	B11	B12
Pyroglutamic acid	59	0.0154093	-0.0891599	0.0616055	0.0234941	0.0513544	0.0845596	0	-0.0461302	0.0185455	0.0685306	0.0701817	0.0133211						0.0226426	0.0508481	59	-0.142254	-2.19876	0.766261	0.0167452	0.564658	1.21769	-0.4453	-1.35252	-0.0805759	0.902452	0.934924	-0.183321					24.8603	20.2947	20.2903	24.468	24.1825	21.585	23.9608	22.8725	27.4216	25.5761	35.2103	30.7092
Maltose	58	-0.30332	-0.277489	-0.245031	-0.267952	-0.209911	-0.212833	-0.280383	-0.285127	-0.307207	-0.270359	-0.240147	-0.237936						-0.261475	0.0322504	58	-1.29752	-0.496575	0.50988	-0.200845	1.59885	1.50825	-0.586303	-0.73341	-1.41803	-0.275477	0.661313	0.729871					9.15391	9.42125	4.11094	4.54301	9.25107	8.59583	11.8121	10.4863	8.36881	9.10855	8.81364	8.10764
Spermine	57	0.248796	0.170335	0	0.00939177	0.213513	0.164201	0.0951179	0.0684257	0.25078	0.290971	0.0147402	0.0886765						0.134579	0.102504	57	1.11426	0.348822	-1.31291	-1.22129	0.770055	0.288988	-0.384971	-0.645372	1.13362	1.52571	-1.16911	-0.44781					7.84488	7.39466	6.0918	7.04359	9.08777	7.7818	4.33725	4.64382	5.5364	5.99631	8.72015	7.46587
Uridine	56	0.153809	0.135843	0.0267527	0.0106409	0	0.00345653	-0.0356908	-0.0216944	0	0.0762445	-0.0402102	-0.0766379						0.0193761	0.0697359	56	1.92775	1.67011	0.105779	-0.12526	-0.277849	-0.228284	-0.789649	-0.588943	-0.277849	0.815482	-0.854456	-1.37682					1.90974	3.00149	3.77486	5.5904	14.4306	14.1994	1.33038	1.06445	3.37547	3.30037	9.93345	10.8662
Mannose	55	0.212595	0.273187	0.346472	0.282409	0.180411	0.215164	0.232416	0.306875	0.249693	0.231915	0.143448	0.143923						0.234876	0.0618517	55	-0.360231	0.619406	1.80426	0.768501	-0.88056	-0.318686	-0.0397718	1.16407	0.23956	-0.047872	-1.47817	-1.4705					7.76839	8.15218	3.06022	2.43641	5.04562	3.44062	7.87835	8.21846	9.17959	9.61384	4.39206	2.32509
Thymine	54	0.0191298	0.0858537	0.212805	0.158747	0.195552	0.111966	0.0757113	0.104502	0.148012	0.109679	0.0438958	0						0.105488	0.0660475	54	-1.30751	-0.297273	1.62485	0.806377	1.36362	0.0980865	-0.450836	-0.0149217	0.643838	0.0634607	-0.932542	-1.59715					4.84364	4.79326	4.43755	4.83236	9.57036	8.30793	2.39531	2.38068	1.60293	1.65482	9.39422	7.83008
Uracil	53	3.36967	3.19345	3.40205	3.52189	3.36645	3.27599	3.39799	3.42643	3.67399	3.44214	3.02144	2.76491						3.32137	0.238356	53	0.20267	-0.536671	0.338506	0.841266	0.189154	-0.190355	0.321456	0.440779	1.4794	0.506681	-1.25831	-2.33458					4.17431	3.53392	2.52227	2.91625	5.04139	3.41037	2.63163	2.20483	2.44633	1.20688	7.83794	7.41771
Phenylalanine	52	0.141123	0.114041	0.0809915	-0.0268616	-0.0254394	-0.0119017	0.0844609	0.166229	0.230342	0.145644	0.0598299	0.0733791						0.0859865	0.0799241	52	0.689865	0.351016	-0.0624969	-1.41194	-1.39415	-1.22477	-0.0190884	1.00399	1.80616	0.746421	-0.327268	-0.157743					3.45206	4.66642	4.55614	3.18253	2.84686	2.47785	4.5648	4.06497	1.16442	3.17092	3.55099	2.10427
Ribose	51	3.70585	3.57068	2.92472	3.04168	3.42377	3.50206	3.30805	3.60529	4.1603	3.81317	3.19887	3.08458						3.44492	0.35714	51	0.730626	0.352125	-1.45656	-1.12909	-0.0592089	0.159993	-0.383233	0.449046	2.00309	1.0311	-0.688943	-1.00896					2.5599	2.41995	3.41269	3.74793	5.38875	4.78293	0.257814	-0.105161	2.1394	0.993635	6.28681	5.86143
4-Aminobutanoate	50	-0.171591	-0.0650739	-0.131298	-0.14111	-0.0654346	-0.0761746	-0.147846	-0.11853	-0.0488542	-0.012088	-0.173781	-0.159848						-0.109302	0.0537174	50	-1.15956	0.823357	-0.409462	-0.592121	0.816641	0.616706	-0.717518	-0.171788	1.1253	1.80974	-1.20033	-0.94096					5.05054	5.29367	2.80329	3.05946	5.06907	4.48615	-0.105745	0.0341497	3.61768	2.67152	2.03477	2.83008
Galactose	49	0.0621857	0.112535	0.114066	0.129904	0.18609	0.162695	0.195528	0.152683	0.14265	0.0282577	-0.000580432	0.0250975						0.109259	0.0657726	49	-0.715701	0.0498048	0.0730811	0.313874	1.16813	0.812431	1.31163	0.660204	0.507672	-1.23154	-1.66999	-1.27959					2.69406	3.3041	2.24284	4.04997	4.08147	2.40197	1.91146	1.96242	0.943365	1.01034	4.29029	3.94141
Phosphate	48	5.18736	3.47168	4.64317	6.01783	5.52195	4.62278	4.92525	5.78719	6.38694	5.2252	5.68288	6.20601						5.30652	0.816968	48	-0.145852	-2.24591	-0.811972	0.870668	0.26369	-0.83693	-0.466691	0.588359	1.32248	-0.0995349	0.460682	1.10101					1.96055	1.62518	1.9087	1.992	2.42256	2.05317	1.0087	1.67215	2.56508	3.94446	5.11436	3.77614
Tyrosine	47	0.637034	0.769135	0.624765	0.723755	0.480888	0.876002	0.825038	0.889883	0.788822	0.637008	0.565236	0.517652						0.694602	0.137697	47	-0.418072	0.541288	-0.507173	0.211723	-1.55205	1.31738	0.947269	1.4182	0.684261	-0.41826	-0.939495	-1.28507					3.59369	3.65075	1.71405	0.920705	2.48041	0.627769	0.645862	1.99771	1.09075	1.27515	2.45123	1.99439
Valine	46	2.02477	2.10209	2.18367	2.39932	2.24756	2.19141	2.0426	1.98345	2.25902	2.09791	1.90682	1.82906						2.10564	0.160937	46	-0.50249	-0.022043	0.484837	1.82482	0.881851	0.532949	-0.391712	-0.759252	0.953065	-0.0480413	-1.23543	-1.71856					3.3183	2.91976	1.16492	0.867643	-0.228542	-0.870972	1.45845	2.03978	1.59628	0.85431	4.33414	3.78895
Aspartate	45	-0.154728	-0.076948	-0.164022	-0.147795	-0.145205	-0.137306	-0.0685582	-0.158469	-0.13324	-0.0223675	0.0163383	-0.0631766						-0.104623	0.0599379	45	-0.835947	0.46173	-0.991013	-0.720281	-0.677058	-0.54528	0.601706	-0.898368	-0.477442	1.37235	2.01811	0.691492					1.88158	0.367309	2.19641	1.74553	-0.238762	-0.273891	2.05967	2.38518	2.58652	4.52787	1.85009	0.0761807
Methionine	44	-0.243753	-0.246381	-0.0903654	-0.175005	-0.165982	-0.12822	-0.108063	-0.123794	-0.146496	-0.119063	-0.169694	-0.193142						-0.159163	0.0501332	44	-1.6873	-1.73973	1.3723	-0.31599	-0.136016	0.617221	1.0193	0.705512	0.252675	0.799864	-0.210052	-0.677782					0.738102	0.689181	0.166204	-0.85268	-0.523897	-0.648652	-1.8886	-1.88153	-0.389541	-1.08561	-1.97	-2.33183
Xylose	43	-0.0938645	-0.114681	-0.0273137	-0.111013	0.0751277	-0.0161973	0.0793175	0.104613	-0.0323321	-0.0636706	-0.166074	-0.0756697						-0.0368131	0.0854491	43	-0.667665	-0.911275	0.111171	-0.868352	1.31003	0.241264	1.35906	1.65509	0.052441	-0.314309	-1.51272	-0.454734					-0.690331	-0.962083	-1.20039	-0.802854	-0.103133	-0.0555747	-1.00325	-1.05895	-1.32795	-1.87091	-0.536091	-1.14175
Glyceraldehyde 3-phosphate	42	0.236932	0.339821	0.384541	0.522544	0.348116	0.315745	0.513895	0.478811	0.450019	0.460744	0.348422	0.340488						0.395007	0.0886964	42	-1.7822	-0.62219	-0.117988	1.43791	-0.528664	-0.893629	1.3404	0.944849	0.620237	0.741152	-0.525211	-0.614662					-0.821596	-0.703493	-0.793926	-0.828748	-1.40923	-1.46008	-0.996734	-1.22936	-1.76395	-1.53967	-0.614684	-0.0918305
Fumarate	41	-0.265685	-0.249423	-0.215124	-0.242077	-0.185098	-0.182743	-0.253808	-0.259392	-0.277986	-0.228439	-0.269579	-0.254193						-0.240296	0.0314539	41	-0.807191	-0.290187	0.800268	-0.0566404	1.75488	1.82973	-0.429582	-0.607116	-1.19827	0.376958	-0.931	-0.441847					-0.910037	-0.0322911	-1.42593	-0.658668	-1.51711	-1.40312	-1.06235	-0.557726	-1.54477	-1.00621	-1.09097	-1.28424
Turanose	40	-0.288336	-0.294104	-0.230576	-0.23495	-0.212435	-0.198059	-0.28156	-0.278221	-0.247338	-0.225923	-0.196226	-0.201474						-0.240767	0.0365939	40	-1.29993	-1.45754	0.278482	0.158949	0.774225	1.16707	-1.11475	-1.02351	-0.179572	0.405634	1.21716	1.07377					-1.03458	-0.420673	-2.32822	-0.842115	-1.50124	-1.58099	-1.43559	-1.41341	0.414083	0.368381	-2.07092	-1.77223
N-Acetyl-L-glutamate	39	0.190147	0.24366	0.301565	0.322999	0.3379	0.438378	0.385849	0.497893	0.460499	0.37278	0.0199646	0.0707955						0.303536	0.149165	39	-0.76016	-0.401405	-0.0132115	0.130481	0.230374	0.903985	0.551829	1.30297	1.05228	0.464212	-1.90106	-1.56029					0.191607	-0.759136	-0.0412791	-0.836655	-0.945217	-1.64835	-2.0349	-1.93931	-2.18932	-0.857734	-0.99491	-1.71325
Lactate	38	2.09784	1.93226	2.75813	3.03786	1.96203	1.83694	2.26463	2.38522	3.4309	3.49518	5.06321	5.03017						2.9412	1.1334	38	-0.744094	-0.89019	-0.161523	0.0852847	-0.863917	-0.97429	-0.596938	-0.490541	0.432068	0.488777	1.87225	1.84311					-1.99973	-2.05673	-1.49633	-1.39185	-1.697	-1.74892	-1.77639	-1.8224	0.974988	0.524483	-0.894241	-0.897985
Malate	37	0.778318	0.784287	0.825481	0.692618	0.720015	0.841573	0.989851	0.947355	0.848123	0.826377	0.825123	0.863535						0.828555	0.0834892	37	-0.601712	-0.530221	-0.0368137	-1.62819	-1.30004	0.155931	1.93194	1.42295	0.234378	-0.0260836	-0.0411068	0.41898					0.190731	-0.0434534	-1.1646	-1.41778	-5.46315	-5.26613	-0.162491	-1.10016	-1.8546	-1.396	-0.0743146	0.164924
Pantothenate	36	0.020289	0.0190031	0.143379	0.119544	0.122929	0.142079	0.0388288	0.109265	0.0544014	0.157665	-0.00353835	0.0519661						0.0813176	0.0568457	36	-1.07358	-1.0962	1.09175	0.67245	0.731997	1.06889	-0.747441	0.491642	-0.473495	1.34307	-1.49274	-0.516336					-1.53445	-1.64246	-1.13682	-2.07518	-0.445529	-1.4305	-1.28894	-1.66863	-2.30999	-3.7524	-1.75665	-1.13871
Glycine	35	0.8209	0.823548	0.904098	0.957033	0.857475	0.86595	0.821361	0.792861	1.23533	1.20044	1.1837	1.0569						0.959966	0.165327	35	-0.841158	-0.825141	-0.337925	-0.0177371	-0.61993	-0.568669	-0.838371	-1.01076	1.66558	1.45453	1.35326	0.586319					-1.65889	-1.53212	-1.59752	-1.29739	-2.74084	-3.03731	-2.16728	-2.32248	-0.607118	-0.870071	-1.18465	-1.36693
myo-Inositol	34	-0.298663	-0.279149	-0.238465	-0.257756	-0.189452	-0.184414	-0.148343	-0.156866	-0.237125	-0.188321	-0.25563	-0.239042						-0.222769	0.0482512	34	-1.57289	-1.16847	-0.325303	-0.725112	0.690496	0.794896	1.54246	1.36582	-0.297529	0.713936	-0.681045	-0.337266					-1.69796	-0.687365	-2.60894	-1.91848	-1.54762	-1.44996	-2.54017	-1.54439	-2.79622	-2.72633	-1.14478	-0.534753
Pseudouridine	33	-0.139645	-0.14657	-0.176402	-0.154614	-0.199676	-0.194932	-0.274433	-0.290994	-0.271088	-0.217226	-0.18264	-0.241396						-0.207468	0.0519233	33	1.30622	1.17284	0.598298	1.01793	0.150071	0.241441	-1.2897	-1.60864	-1.22528	-0.187933	0.478171	-0.653433					-1.63216	-1.24522	-3.41678	-2.8603	-1.10734	-0.60784	-2.72215	-1.9529	-3.16431	-2.34534	-0.678967	-0.213737
Putrescine	32	0.249229	0.183564	0.0434556	0.0725513	0.198893	0.132598	0.0362633	0.149674	0.195706	0.216755	0.101548	0.069354						0.137466	0.0722771	32	1.54631	0.637793	-1.30069	-0.898135	0.849881	-0.0673462	-1.4002	0.168907	0.805787	1.09701	-0.496947	-0.942372					-1.90193	-2.04837	-1.90193	-1.09351	-0.850878	-1.49025	-1.93176	-2.08422	-1.90193	-2.11696	-1.93157	-2.95131
Citrate	31	-0.0400031	0.0375826	0.026553	0.0218764	0.0745988	0	0.0883744	0.0604137	-0.118902	-0.0228349	-0.0411267	-0.0377028						0.00406914	0.0593866	31	-0.742124	0.564327	0.378602	0.299854	1.18764	-0.0685195	1.4196	0.948776	-2.07068	-0.453032	-0.761045	-0.70339					-0.570452	-1.81597	-2.54171	-1.74231	-1.51849	-2.76363	-0.565381	-0.893259	-2.07078	-3.08979	-3.86079	-0.808682
sn-Glycerol 3-phosphate	30	0.975254	0.940291	1.40557	1.32324	1.31995	1.14794	1.20819	1.26306	1.3513	1.19393	1.00488	0.926927						1.17171	0.17123	30	-1.14733	-1.35151	1.36579	0.884952	0.865709	-0.138831	0.213036	0.53351	1.0488	0.129761	-0.974327	-1.42956					-1.51741	-2.32116	-2.70778	-2.58888	-1.91981	-2.15286	-1.52861	-2.21999	-1.67515	-2.13945	-0.871164	-1.06056
Oxaloacetate	29	-0.269725	-0.249727	-0.222469	-0.226247	-0.176989	-0.161178	-0.23401	-0.237728	-0.266811	-0.225579	-0.259294	-0.253851						-0.231967	0.033596	29	-1.12388	-0.528616	0.282729	0.170283	1.63644	2.10707	-0.0608011	-0.171479	-1.03715	0.190151	-0.81338	-0.651379					-0.44527	0.0338176	-2.31681	-1.92303	-1.63077	-1.38316	-3.24985	-2.23839	-3.53756	-2.92184	-1.87592	-1.5232
5-Aminopentanoate	28	-0.247182	-0.237033	-0.192011	-0.205869	-0.155812	-0.15779	-0.220514	-0.215644	-0.240059	-0.205812	-0.222852	-0.231521						-0.211008	0.0298419	28	-1.21218	-0.872098	0.636613	0.172208	1.84964	1.78334	-0.318544	-0.155352	-0.973501	0.17414	-0.396883	-0.687388					0.609631	0.509914	-2.72431	-1.98556	-1.36047	-1.64694	-3.69801	-2.86196	-3.78085	-3.41381	-1.72623	-1.90569
Oxalate	27	4.46222	4.41062	3.61001	3.75924	5.52885	5.52239	3.76535	3.7343	3.70768	3.56939	2.89089	2.68794						3.97074	0.883447	27	0.556324	0.497914	-0.408321	-0.239404	1.76367	1.75636	-0.232494	-0.267632	-0.297763	-0.454299	-1.22232	-1.45204					-1.96628	-1.95181	-2.48331	-2.39941	-2.47875	-2.59125	-2.23974	-2.3407	-2.46419	-2.60723	-0.579012	-0.730164
Succinate	26	-0.259286	-0.239166	-0.164249	-0.150109	-0.133957	-0.13405	-0.24812	-0.247206	-0.25707	-0.224693	-0.239903	-0.228902						-0.210559	0.0495685	26	-0.983018	-0.577117	0.934268	1.21953	1.54539	1.5435	-0.757756	-0.739321	-0.938315	-0.285134	-0.591981	-0.370041					-0.615118	-0.356233	-2.52226	-2.1511	-2.38298	-2.25091	-2.94477	-2.07945	-2.70502	-2.4229	-2.46057	-2.1719
Threonine	25	0	-0.00030907	-0.0731067	-0.0555792	-0.0105858	-0.0531874	-0.102771	-0.0343353	-0.134849	-0.106862	0	-0.0177598						-0.049112	0.046798	25	1.04945	1.04284	-0.512728	-0.138194	0.823245	-0.0870831	-1.1466	0.315757	-1.83206	-1.23403	1.04945	0.66995					-2.37167	-2.59963	-2.82656	-0.6718	-2.78817	-1.42433	-2.60246	-1.2277	-2.58953	-2.39594	-1.94207	-1.77783
Thiomalic acid	24	0.564443	0.554779	0.442265	0.407074	0.749529	0.744345	0.464215	0.474887	0.50103	0.42908	0.261059	0.219554						0.484355	0.159784	24	0.501228	0.440746	-0.26342	-0.483662	1.65958	1.62714	-0.126044	-0.0592534	0.104361	-0.345934	-1.39749	-1.65725					-2.14005	-2.31853	-2.48398	-2.59899	-2.87346	-2.8982	-2.35531	-2.55546	-2.5229	-3.03132	-0.014735	-0.166912
Fructose 6-phosphate	23	-0.288379	-0.283697	-0.252993	-0.265433	-0.210392	-0.194049	-0.26316	-0.275619	-0.304053	-0.262938	-0.276555	-0.273547						-0.262568	0.0313886	23	-0.822309	-0.673136	0.305034	-0.0912647	1.66226	2.18292	-0.0188687	-0.415784	-1.32166	-0.0117944	-0.445618	-0.349781					-1.08559	-0.494185	-3.36288	-1.99841	-1.57886	-1.78967	-3.1587	-1.61631	-4.3802	-3.30859	-1.64085	-2.18571
N-Acetyl-D-glucosamine	22	-0.305461	-0.286714	-0.245923	-0.259933	-0.196284	-0.203818	-0.266464	-0.283279	-0.29165	-0.256327	-0.277392	-0.281399						-0.262887	0.0336477	22	-1.26528	-0.708121	0.504175	0.0877774	1.97941	1.75552	-0.106314	-0.60604	-0.854825	0.194954	-0.431082	-0.550167					-1.2601	-0.874829	-3.37941	-2.31605	-1.94953	-1.92341	-3.21209	-2.01846	-3.99184	-3.54447	-2.50006	-2.1658
Alanine	21	1.75272	1.62945	1.23874	1.56663	2.26784	2.21547	1.51165	1.54746	1.52383	1.41581	2.13917	1.93366						1.72853	0.335031	21	0.0721846	-0.29576	-1.46195	-0.483237	1.60971	1.45342	-0.64737	-0.540469	-0.611008	-0.933432	1.22567	0.612245					-2.73366	-2.54503	-1.41915	-1.43914	-2.68308	-2.81149	-2.28787	-2.38156	-2.92974	-3.23842	-2.96667	-2.93407
Hypoxanthine	20	-0.113642	-0.121717	-0.0153077	0	-0.0608376	-0.0426931	-0.0750488	-0.0143061	0.0251944	0	0.073831	0.154486						-0.0158367	0.0776161	20	-1.26012	-1.36415	0.00681625	0.204039	-0.579788	-0.346015	-0.762884	0.0197204	0.528641	0.204039	1.15527	2.19443					-3.30167	-3.43296	-2.394	-1.59104	-2.02928	-2.63147	-2.68298	-2.43318	-2.20007	-2.2559	-3.28148	-2.25077
2-Aminobutanoate	19	-0.276911	-0.251967	-0.229139	-0.248524	-0.188231	-0.187148	-0.257371	-0.26674	-0.287151	-0.257127	-0.255109	-0.258416						-0.246986	0.0311662	19	-0.96017	-0.159808	0.572629	-0.049356	1.88523	1.91996	-0.333201	-0.633822	-1.28873	-0.325378	-0.260625	-0.366728					-1.38177	-0.507354	-3.6266	-2.4023	-1.94075	-2.33559	-3.64113	-2.23155	-4.13079	-3.52108	-2.70164	-2.59953
Mannitol	18	-0.218163	-0.193785	-0.148829	-0.164484	-0.125375	-0.114022	-0.147832	-0.144684	-0.167665	-0.149332	-0.199539	-0.188799						-0.163542	0.0313041	18	-1.74483	-0.966084	0.470004	-0.0300705	1.21924	1.58192	0.501857	0.60243	-0.131694	0.45394	-1.14991	-0.806808					-0.488191	-0.0582047	-3.62702	-2.59361	-2.49682	-3.25309	-3.54302	-3.43235	-3.2303	-2.85991	-3.25352	-2.89331
Cytosine	17	-0.297031	-0.293661	-0.250408	-0.267999	-0.22105	-0.201376	-0.287003	-0.288525	-0.303837	-0.263767	-0.284607	-0.277594						-0.269738	0.0314355	17	-0.868231	-0.761002	0.614929	0.0553249	1.54882	2.1747	-0.549203	-0.597636	-1.08473	0.189937	-0.473007	-0.249902					-1.3854	-1.02595	-3.53318	-2.53991	-2.41557	-2.15188	-3.80398	-2.4419	-4.14133	-3.48957	-2.47161	-2.60585
3-Hydroxypropionate	16	0.852917	1.10584	1.1678	1.16862	1.05774	0.98619	1.60023	1.76638	1.03919	0.860782	1.16697	1.19281						1.16379	0.270456	16	-1.14944	-0.214251	0.0148203	0.0178506	-0.39211	-0.656663	1.61372	2.22805	-0.460686	-1.12036	0.0117559	0.1073					-2.82852	-2.88147	-2.76909	-2.9535	-2.49554	-2.73903	-1.83894	-1.43032	-3.18286	-3.37386	-2.77474	-3.3337
Palmitic acid	15	6.60454	7.25499	8.43619	8.921	10.2866	10.2289	9.49455	9.25524	9.92405	9.56849	6.67154	6.22099						8.57226	1.49875	15	-1.3129	-0.878912	-0.0907882	0.232689	1.14385	1.10536	0.61537	0.455698	0.901946	0.664708	-1.2682	-1.56882					-2.65801	-2.67835	-2.903	-2.8123	-2.95532	-3.23013	-2.84857	-2.95812	-3.12781	-3.27808	-1.58415	-1.65298
Palmitelaidic acid	14	1.32956	1.3147	1.85382	1.54767	1.58429	1.3541	1.76248	1.79886	1.55954	1.46211	1.44832	1.21502						1.51921	0.204915	14	-0.925495	-0.99801	1.63295	0.138883	0.317633	-0.80572	1.18718	1.36474	0.196842	-0.278653	-0.345917	-1.48444					-2.08895	-2.64122	-3.09598	-3.09605	-2.36151	-2.68167	-2.58106	-2.9682	-3.30312	-3.35599	-2.34182	-2.45487
Glycolate	13	-0.0915134	-0.137945	-0.0871232	-0.0389941	-0.0361211	-0.0187764	-0.0946496	-0.156308	-0.11541	-0.131481	0.068158	0.100493						-0.0616392	0.0805215	13	-0.371009	-0.94765	-0.316486	0.281231	0.316911	0.532315	-0.409957	-1.17569	-0.667778	-0.867367	1.61196	2.01353					-2.24971	-2.31997	-2.69782	-2.81193	-2.86338	-2.96926	-2.40511	-1.51669	-3.07071	-3.34546	-3.57379	-3.48467
Tetradecanoic acid	12	0.904317	1.11221	1.2197	1.15449	1.13334	1.1162	1.09658	1.11058	1.5347	1.22266	1.02152	0.914147						1.12837	0.163006	12	-1.3745	-0.0991428	0.560278	0.16025	0.0305045	-0.0746339	-0.195036	-0.109163	2.4927	0.57842	-0.655478	-1.3142					-2.27696	-2.2036	-2.56124	-3.96049	-2.43386	-2.33644	-1.70574	-2.36928	-2.70356	-3.45112	-3.48882	-4.45466
alpha-Linolenic acid	11	-0.229239	-0.219162	-0.171874	-0.202441	-0.0996455	-0.0963583	-0.0689628	-0.130798	-0.223335	-0.195784	-0.15194	-0.145098						-0.16122	0.0544651	11	-1.24886	-1.06384	-0.195613	-0.756837	1.13053	1.19088	1.69387	0.558553	-1.14046	-0.634611	0.170383	0.295998					-2.23266	-1.96489	-3.25752	-3.00993	-2.73648	-2.79492	-3.47175	-3.0296	-3.69626	-3.30392	-2.9717	-2.5881
alpha-Glyceryl eicosanoate	10	-0.256675	-0.254403	-0.203843	-0.239212	-0.179985	-0.172193	-0.222201	-0.239213	-0.252537	-0.216927	-0.269548	-0.259021						-0.23048	0.0318338	10	-0.82288	-0.751488	0.836734	-0.274292	1.5862	1.83098	0.260062	-0.274344	-0.69289	0.425746	-1.22726	-0.896568					-1.51909	-1.02089	-4.15751	-3.09572	-2.74323	-2.81021	-4.15483	-3.25188	-4.77419	-4.49875	-2.33352	-2.09716
Stearic acid	9	6.31732	6.18558	7.38917	7.86201	8.64933	8.69727	8.24835	8.26404	9.01747	8.54724	5.72685	5.26743						7.51434	1.30361	9	-0.91823	-1.01929	-0.0960189	0.266702	0.870654	0.90743	0.563062	0.575095	1.15305	0.79234	-1.37119	-1.72361					-2.9955	-3.10758	-3.43379	-3.38521	-3.4787	-3.63272	-3.36377	-3.43066	-3.59266	-3.67018	-2.08953	-2.16468
Glycerate	8	-0.243521	-0.215713	-0.181366	-0.188301	-0.156821	-0.140624	-0.174962	-0.199994	-0.268109	-0.237559	-0.131874	-0.15968						-0.191544	0.0427468	8	-1.21594	-0.565409	0.238094	0.0758579	0.81229	1.19119	0.387901	-0.197681	-1.79114	-1.07645	1.39589	0.745399					-2.50593	-2.16995	-4.27582	-3.53616	-3.52168	-3.45304	-3.81802	-2.85089	-4.48049	-3.93957	-3.84357	-3.61879
Urea	7	2.39249	2.48898	2.43493	2.47641	0.990931	0.934642	1.78252	1.97018	2.04652	1.90246	1.84671	2.1387						1.95046	0.525325	7	0.841447	1.02512	0.92224	1.00119	-1.82654	-1.93369	-0.319677	0.0375543	0.182861	-0.0913615	-0.197496	0.358343					-3.72037	-3.67669	-3.88484	-3.84446	-3.74183	-3.82896	-3.78593	-3.71286	-3.65662	-3.52949	-3.4731	-3.50322
Itaconate	6	-0.13518	-0.107459	-0.0733253	-0.0376826	-0.0225414	0.0350016	-0.040182	-0.0545309	-0.0981806	-0.101136	-0.0846626	-0.121016						-0.0700745	0.0483306	6	-1.3471	-0.773507	-0.0672601	0.670216	0.9835	2.17411	0.618502	0.32161	-0.581537	-0.642681	-0.30184	-1.05402					-3.47466	-2.94636	-5.21162	-4.83037	-3.97965	-4.16435	-3.02636	-2.63002	-5.66537	-5.15178	-4.72884	-3.81529
Heptadecanoic acid	5	-0.20342	-0.184094	-0.15655	-0.178488	-0.112352	-0.107321	-0.142636	-0.180737	-0.203738	-0.173623	-0.142348	-0.129452						-0.159563	0.032943	5	-1.3313	-0.744654	0.0914792	-0.574462	1.43313	1.58584	0.513847	-0.642746	-1.34095	-0.426794	0.52258	0.914033					-3.16866	-2.75536	-5.29062	-4.41283	-3.8974	-3.99153	-5.20361	-4.32212	-5.75699	-5.61558	-3.44469	-3.22902
AMP	4	-0.214341	-0.182139	-0.0974165	-0.117086	-0.0920377	-0.0921901	-0.0415556	-0.121782	-0.173636	-0.106072	-0.114819	-0.138098						-0.124265	0.0469032	4	-1.92048	-1.23392	0.572414	0.153041	0.687092	0.683844	1.7634	0.0529202	-1.05263	0.387873	0.20138	-0.294932					-3.8975	-3.68936	-5.49086	-4.84641	-4.71384	-4.12004	-4.46167	-3.93558	-5.70666	-5.33475	-5.09035	-4.98867
Serine	3	-0.146112	-0.159452	-0.142047	-0.14702	-0.126538	-0.117249	-0.164814	-0.15994	-0.17927	-0.154929	-0.0948678	-0.117214						-0.142454	0.0241777	3	-0.151278	-0.703034	0.0168584	-0.188851	0.658313	1.04249	-0.924795	-0.723191	-1.52272	-0.515932	1.9682	1.04394					-5.79257	-5.17798	-7.20459	-6.36712	-6.36359	-6.40999	-7.39557	-5.04798	-1.0153	-1.60502	-4.04318	-3.37075
3-Aminoisobutanoate	2	0.362831	0.440667	0.492355	0.451891	0.487252	0.504828	0.569465	0.524658	0.469385	0.428493	0.366677	0.406798						0.458775	0.0621188	2	-1.54453	-0.291512	0.540577	-0.11082	0.458437	0.741377	1.78191	1.0606	0.170799	-0.487492	-1.4826	-0.83674					0.429096	0.181787	-6.77665	-6.28633	-7.38545	-9.09465	-5.66269	-4.95813	-6.65347	-6.80931	-5.25339	-4.76736
Malonate	1	-0.204156	-0.210726	-0.174519	-0.170295	-0.0966439	-0.101466	-0.159845	-0.161194	-0.194177	-0.167803	-0.171633	-0.171						-0.165288	0.0349427	1	-1.11232	-1.30035	-0.264175	-0.143277	1.96448	1.82646	0.155765	0.117176	-0.826749	-0.0719639	-0.181587	-0.163456					-4.24577	-3.80818	-6.30274	-5.37954	-5.20201	-4.97114	-6.55941	-5.4189	-6.88644	-6.26647	-5.47758	-5.38146
																										1
																										2
																										3
																										4
																										5
																										6
																										7
																										8
																										9
																										10
																										11
																										12
																										13
																										14
																										15
																										16
																										17
																										18
																										19
																										20
[truncated: 38 more columns]

## Sheet: Figs 1c
	Impact
Glycine serine and threonine metabolism	0.473
Alanine aspartate and glutamate metabolism	0.309
Citrate cycle (TCA cycle)	0.27
Glyoxylate and dicarboxylate metabolism	0.25
Aminoacyl-tRNA biosynthesis	0.13
Cyanoamino acid metabolism	0
beta-Alanine metabolism	0
Biosynthesis of unsaturated fatty acids	0

## Sheet: Figs 1d
			Control 1	Control 2	Control 3	Control 4	Control 5	Control 6	Control 7	Control 8	Control 9	Control 10	Control 11	Control 12	Serum 1	Serum 2	Serum 3	Serum 4	Serum 5	Serum 6	Serum 7	Serum 8	Serum 9	Serum 10	Serum 11	Serum 12
P value	Metabolite	Apex RT	Area	Area	Area	Area	Area	Area	Area	Area	Area	Area	Area	Area	Area	Area	Area	Area	Area	Area	Area	Area	Area	Area	Area	Area
0	Glycerate	14.42	-0.243521	-0.215713	-0.181366	-0.188301	-0.156821	-0.140624	-0.174962	-0.199994	-0.268109	-0.237559	-0.131874	-0.15968	-0.298664	-0.284302	-0.374321	-0.342703	-0.342084	-0.33915	-0.354752	-0.31341	-0.38307	-0.359948	-0.355844	-0.346236
0	Serine	15.3	-0.146112	-0.159452	-0.142047	-0.14702	-0.126538	-0.117249	-0.164814	-0.15994	-0.17927	-0.154929	-0.0948678	-0.117214	-0.282505	-0.267646	-0.316645	-0.296397	-0.296312	-0.297433	-0.321262	-0.264503	-0.167002	-0.18126	-0.240209	-0.223952
0	Glycine	13.71	0.8209	0.823548	0.904098	0.957033	0.857475	0.86595	0.821361	0.792861	1.23533	1.20044	1.1837	1.0569	0.685708	0.706665	0.695854	0.745472	0.506832	0.457817	0.601657	0.575997	0.859593	0.81612	0.764111	0.733975
0	Threonine	15.99	0	-0.00030907	-0.0731067	-0.0555792	-0.0105858	-0.0531874	-0.102771	-0.0343353	-0.134849	-0.106862	0	-0.0177598	-0.160101	-0.170769	-0.181389	-0.0805509	-0.179593	-0.115768	-0.170902	-0.106566	-0.170297	-0.161237	-0.139997	-0.132311
0.005	Aspartate	19.49	-0.154728	-0.076948	-0.164022	-0.147795	-0.145205	-0.137306	-0.0685582	-0.158469	-0.13324	-0.0223675	0.0163383	-0.0631766	0.00815466	-0.0826075	0.0270251	0	-0.118934	-0.12104	0.0188291	0.0383394	0.0504077	0.166768	0.0062674	-0.100057
0.001	Oxaloacetate	32.11	-0.269725	-0.249727	-0.222469	-0.226247	-0.176989	-0.161178	-0.23401	-0.237728	-0.266811	-0.225579	-0.259294	-0.253851	-0.246927	-0.230831	-0.309803	-0.296574	-0.286755	-0.278436	-0.34115	-0.307168	-0.350815	-0.33013	-0.294991	-0.283141
0.028	Malate	18.71	0.778318	0.784287	0.825481	0.692618	0.720015	0.841573	0.989851	0.947355	0.848123	0.826377	0.825123	0.863535	0.844479	0.824927	0.731323	0.710186	0.37244	0.388889	0.814988	0.736703	0.673716	0.712004	0.82235	0.842324
0.003	Fumarate	15.07	-0.265685	-0.249423	-0.215124	-0.242077	-0.185098	-0.182743	-0.253808	-0.259392	-0.277986	-0.228439	-0.269579	-0.254193	-0.26892	-0.241311	-0.285147	-0.261013	-0.288015	-0.284429	-0.273711	-0.257838	-0.288885	-0.271945	-0.274611	-0.28069
0.453	Glutamine	21.85	-0.105458	-0.130984	-0.227244	-0.247817	-0.191704	-0.153803	-0.227915	-0.186846	-0.133879	-0.159056	-0.277811	-0.265492	-0.246515	-0.236566	-0.189216	-0.159548	-0.241892	-0.241271	-0.286167	-0.246396	-0.169839	-0.289209	-0.0209106	-0.0970432
0.001	Citrate	26.31	-0.0400031	0.0375826	0.026553	0.0218764	0.0745988	0	0.0883744	0.0604137	-0.118902	-0.0228349	-0.0411267	-0.0377028	-0.0298081	-0.103775	-0.146875	-0.0994009	-0.0861086	-0.160053	-0.0295069	-0.0489785	-0.118907	-0.179423	-0.22521	-0.0439557
0	Succinate	13.95	-0.259286	-0.239166	-0.164249	-0.150109	-0.133957	-0.13405	-0.24812	-0.247206	-0.25707	-0.224693	-0.239903	-0.228902	-0.24105	-0.228217	-0.335584	-0.317186	-0.32868	-0.322134	-0.356527	-0.313634	-0.344643	-0.330659	-0.332526	-0.318217
0	4-Aminobutanoate	19.67	-0.171591	-0.0650739	-0.131298	-0.14111	-0.0654346	-0.0761746	-0.147846	-0.11853	-0.0488542	-0.012088	-0.173781	-0.159848	0.161999	0.17506	0.0412829	0.0550439	0.162995	0.131682	-0.114983	-0.107468	0.0850301	0.0342046	0	0.0427219
									Average
									Control	Serum	P value
								Glycerate	-0.191544	-0.341207	0
								Serine	-0.142454	-0.262927	0
								Glycine	0.959966	0.67915	0
								Threonine	-0.049112	-0.147457	0
								Aspartate	-0.104623	-0.0089039	0.005
								Oxaloacetate	-0.231967	-0.296393	0.001
								Malate	0.828555	0.706194	0.028
								Fumarate	-0.240296	-0.273043	0.003
								Glutamine	-0.192334	-0.202048	0.453
								Citrate	0.00406914	-0.106	0.001
								Succinate	-0.210559	-0.314088	0
								4-Aminobutanoate	-0.109302	0.0556307	0

## Sheet: Figs 1e
Metabolite	Apex RT	IC01	IC02
Lactate	6.83	0.519381	0.601817
Urea	12.05	0.35514	0.251464
Stearic acid	34.51	0.300003	-0.260398
Palmitic acid	30.91	0.235539	-0.358204
Alanine	7.97	0.132329	0.0722709
3-Hydroxypropionate	26.06	0.114691	0.0597478
Tetradecanoic acid	26.98	0.0639589	0.0218904
Glycine	13.71	0.063845	0.0522528
Palmitelaidic acid	30.47	0.0592781	-0.00250746
Glycolate	19.15	0.0468483	0.0384746
Hypoxanthine	25.79	0.0443211	0.0380936
Oxalate	9.03	0.0413575	-0.251864
3-Aminoisobutanoate	17.05	0.0338347	-0.00309593
AMP	46.29	0.0305172	0.0112177
Serine	15.3	0.0241969	0.0181602
Glycerate	14.42	0.0234872	0.0125723
Malonate	10.84	0.022702	0.00388792
Itaconate	16.55	0.0220677	0.000879604
sn-Glycerol 3-phosphate	25.11	0.0206938	-0.0264049
alpha-Linolenic acid	38.84	0.0188005	0.00297375
Threonine	15.99	0.0175113	0.0127874
Heptadecanoic acid	41.6	0.0164337	0.00252076
Malate	18.71	0.0160528	0.00194964
Putrescine	24.46	0.015607	0.0035144
Citrate	26.31	0.0132028	0.00198083
Turanose	40.84	0.0126537	0.0127394
Succinate	13.95	0.0101539	-0.00175729
Pseudouridine	36.06	0.0086042	-0.000969927
Cytosine	15.86	0.00682873	-0.00331439
Mannitol	32.53	0.00675987	-0.00381254
2-Aminobutanoate	9.92	0.00662032	-0.00298178
Methionine	18.17	0.00544238	0.000721536
N-Acetyl-D-glucosamine	31.45	0.00538382	-0.0054287
alpha-Glyceryl eicosanoate	45.6	0.0048531	-0.00888405
Glyceraldehyde 3-phosphate	25.47	0.00479903	-0.00955954
Pantothenate	29.78	0.00364418	-0.0110763
Fructose 6-phosphate	35.54	0.00312617	-0.0067508
Aspartate	19.49	0.00303852	0.0201173
myo-Inositol	31.65	0.00254037	-0.0111522
Fumarate	15.07	0.00154029	-0.00355328
Oxaloacetate	32.11	0.00145688	-0.00876207
Thiomalic acid	17.75	0.00143644	-0.058672
5-Aminopentanoate	11.7	0.00106114	-0.0084981
Xylose	22.91	-0.00487296	-0.0213265
N-Acetyl-L-glutamate	19.8	-0.00608191	-0.0413232
4-Aminobutanoate	19.67	-0.0349732	-0.0284086
Mannose	27.91	-0.0412813	-0.00671681
Maltose	42.29	-0.0417331	-0.0214825
Phenylalanine	20.11	-0.0421255	-0.022594
Galactose	24.09	-0.052315	-0.0541618
Tyrosine	27.67	-0.0666717	-0.0649906
Valine	11.16	-0.089475	-0.102159
Thymine	16.32	-0.0926967	-0.089969
Uridine	39.88	-0.105333	-0.0919073
Spermine	22.33	-0.139718	-0.104581
Pyroglutamic acid	19.43	-0.216337	-0.134889
Uracil	14.55	-0.260096	-0.269356
Ribose	23.25	-0.319179	-0.317058
Phosphate	12.85	-0.355418	-0.231344

## Sheet: Figs 1f
Computational formula:(2 -ΔΔCt )
	glyA	kbl	purD	ltaE	tdh	tdcB	ilvA	gshB	gcvP	pepA	pepB	pepN	sdaA	sdaB	tdcG	aceE	aceF	lpd	gltA	16SRNA
K12-1	25.54	25.73	23.08	24.31	24.1	23.58	16.3	21.63	25.15	16.52	25.42	24.1	26.84	25.14	24.6	21.71	22.28	27.34	20.86	15.81
	25.64	25.72	23.16	24.55	23.01	23.64	16.22	21.64	25.01	16.48	25.69	24.08	26.64	25.22	24.52	21.64	22.31	27.52	20.94	15.75
K12-2	25.33	25.76	23.2	24.83	23.19	23.78	16.76	22.46	25.08	16.67	25.14	23.9	26.63	25.17	25.16	21.57	22.42	27.56	20.72	15.52
	26.68	25.46	23	24.56	23.59	23.77	16.73	22.53	25.11	16.66	25.6	24.11	26.98	24.87	25.03	21.49	22.48	27.62	20.69	15.45
S-1	26.52	25.92	20.77	22.29	23.69	23.59	16.35	21.34	24.76	16.72	24.58	23.62	26.62	25.33	24.65	22.75	22.99	27.58	21.59	15.42
	26.25	25.57	20.68	22.82	23.18	23.51	16.46	21.58	24.31	16.68	24.58	23.87	26.55	24.98	24.76	22.59	22.86	27.15	21.74	15.3
S-2	26.27	25.67	20.83	22.64	23.87	22.36	16.8	22.34	24.63	15.97	24.45	23.8	26.27	25.08	25.1	22.71	22.73	27.67	21.25	14.9
	26.3	26.45	20.87	22.29	22.88	22.75	16.58	22.31	24.54	15.66	24.22	23.68	27.26	25.86	24.88	22.35	22.91	26.77	21.54	14.94
S-3	26.36	26.27	20.74	22.05	22.87	23.58	16.26	21.34	23.88	16.29	23.98	23.21	27.16	25.68	24.56	22.77	23.31	27.01	21.42	15.35
	26.24	26.25	20.73	22.87	22.94	23.17	16.27	21.33	23.94	16.28	24.02	23.34	27.54	25.46	24.57	22.39	22.97	27.32	21.54	15.35
S-4	25.81	26.19	20.51	22.26	22.68	23.65	15.87	21.63	23.64	15.66	24.79	24.01	27.21	25.06	24.17	22.67	23.33	27.17	21.32	15.12
	25.82	26.07	20.54	22.57	22.71	23.59	15.97	21.33	23.64	15.7	24.96	23.89	27.12	25.48	24.27	22.81	23.42	27.11	21.54	15.07
K12-1	9.73	9.92	7.27	8.5	8.29	7.77	0.49	5.82	9.34	0.71	9.61	8.29	11.03	9.33	8.79	5.9	6.47	11.53	5.05
	9.89	9.97	7.41	8.8	7.26	7.89	0.47	5.89	9.26	0.73	9.94	8.33	10.89	9.47	8.71	5.83	6.5	11.71	5.13
K12-2	9.81	10.24	7.68	9.31	7.67	8.26	1.24	6.94	9.56	1.15	9.62	8.38	11.11	9.65	9.35	5.76	6.61	11.75	4.91
	11.23	10.01	7.55	9.11	8.14	8.32	1.28	7.08	9.66	1.21	10.15	8.66	11.53	9.42	9.22	5.68	6.67	11.81	4.88
S-1	11.1	10.5	5.35	6.87	8.27	8.17	0.93	5.92	9.34	1.3	9.16	8.2	11.2	9.91	8.84	6.94	7.18	11.77	5.78
	10.95	10.27	5.38	7.52	7.88	8.21	1.16	6.28	9.01	1.38	9.28	8.57	11.25	9.68	8.95	6.78	7.05	11.34	5.93
S-2	11.37	10.77	5.93	7.74	8.97	7.46	1.9	7.44	9.73	1.07	9.55	8.9	11.37	10.18	9.29	6.9	6.92	11.86	5.44
	11.36	11.51	5.93	7.35	7.94	7.81	1.64	7.37	9.6	0.72	9.28	8.74	12.32	10.92	9.07	6.54	7.1	10.96	5.73
S-3	11.01	10.92	5.39	6.7	7.52	8.23	0.91	5.99	8.53	0.94	8.63	7.86	11.81	10.33	8.75	6.96	7.5	11.2	5.61
	10.89	10.9	5.38	7.52	7.59	7.82	0.92	5.98	8.59	0.93	8.67	7.99	12.19	10.11	8.76	6.58	7.16	11.51	5.73
S-4	10.69	11.07	5.39	7.14	7.56	8.53	0.75	6.51	8.52	0.54	9.67	8.89	12.09	9.94	8.36	6.86	7.52	11.36	5.51
	10.75	11	5.47	7.5	7.64	8.52	0.9	6.26	8.57	0.63	9.89	8.82	12.05	10.41	8.46	7	7.61	11.3	5.73
K12-AVER	10.165	10.035	7.4775	8.93	7.84	8.06	0.87	6.4325	9.455	0.95	9.83	8.415	11.14	9.4675	9.0175	5.7925	6.5625	11.7	4.9925
	glyA	kbl	purD	ltaE	tdh	tdcB	ilvA	gshB	gcvP	pepA	pepB	pepN	sdaA	sdaB	tdcG	aceE	aceF	lpd	gltA
K12-1	-0.435	-0.115	-0.2075	-0.43	0.45	-0.29	-0.38	-0.6125	-0.115	-0.24	-0.22	-0.125	-0.11	-0.1375	-0.2275	0.1075	-0.0925	-0.17	0.0575
	-0.275	-0.065	-0.0675	-0.13	-0.58	-0.17	-0.4	-0.5425	-0.195	-0.22	0.11	-0.085	-0.25	0.0025	-0.3075	0.0375	-0.0625	0.01	0.1375
K12-2	-0.355	0.205	0.2025	0.38	-0.17	0.2	0.37	0.5075	0.105	0.2	-0.21	-0.035	-0.03	0.1825	0.3325	-0.0325	0.0475	0.05	-0.0825
	1.065	-0.025	0.0725	0.18	0.3	0.26	0.41	0.6475	0.205	0.26	0.32	0.245	0.39	-0.0475	0.2025	-0.1125	0.1075	0.11	-0.1125
S-1	0.935	0.465	-2.1275	-2.06	0.43	0.11	0.06	-0.5125	-0.115	0.35	-0.67	-0.215	0.06	0.4425	-0.1775	1.1475	0.6175	0.07	0.7875
	0.785	0.235	-2.0975	-1.41	0.04	0.15	0.29	-0.1525	-0.445	0.43	-0.55	0.155	0.11	0.2125	-0.0675	0.9875	0.4875	-0.36	0.9375
S-2	1.205	0.735	-1.5475	-1.19	1.13	-0.6	1.03	1.0075	0.275	0.12	-0.28	0.485	0.23	0.7125	0.2725	1.1075	0.3575	0.16	0.4475
	1.195	1.475	-1.5475	-1.58	0.1	-0.25	0.77	0.9375	0.145	-0.23	-0.55	0.325	1.18	1.4525	0.0525	0.7475	0.5375	-0.74	0.7375
S-3	0.845	0.885	-2.0875	-2.23	-0.32	0.17	0.04	-0.4425	-0.925	-0.01	-1.2	-0.555	0.67	0.8625	-0.2675	1.1675	0.9375	-0.5	0.6175
	0.725	0.865	-2.0975	-1.41	-0.25	-0.24	0.05	-0.4525	-0.865	-0.02	-1.16	-0.425	1.05	0.6425	-0.2575	0.7875	0.5975	-0.19	0.7375
S-4	0.525	1.035	-2.0875	-1.79	-0.28	0.47	-0.12	0.0775	-0.935	-0.41	-0.16	0.475	0.95	0.4725	-0.6575	1.0675	0.9575	-0.34	0.5175
	0.585	0.965	-2.0075	-1.43	-0.2	0.46	0.03	-0.1725	-0.885	-0.32	0.06	0.405	0.91	0.9425	-0.5575	1.2075	1.0475	-0.4	0.7375
	glyA	kbl	purD	ltaE	tdh	tdcB	ilvA	gshB	gcvP	pepA	pepB	pepN	sdaA	sdaB	tdcG	aceE	aceF	lpd	gltA
K12-1	1.35191	1.08298	1.15469	1.34723	0.732043	1.22264	1.30134	1.52891	1.08298	1.18099	1.16473	1.09051	1.07923	1.1	1.1708	0.928195	1.06622	1.12506	0.960928
	1.20999	1.04608	1.0479	1.09429	1.49485	1.12506	1.31951	1.45649	1.14472	1.16473	0.926588	1.06069	1.18921	0.998269	1.23756	0.974342	1.04427	0.993092	0.909093
K12-2	1.27899	0.867539	0.869043	0.768438	1.12506	0.870551	0.773782	0.70344	0.929805	0.870551	1.15669	1.02456	1.02101	0.881175	0.794159	1.02278	0.967612	0.965936	1.05885
	0.477973	1.01748	0.950989	0.882703	0.812252	0.835088	0.752623	0.638386	0.867539	0.835088	0.80107	0.843816	0.76313	1.03347	0.869043	1.0811	0.928195	0.926588	1.0811
S-1	0.523042	0.724471	4.3696	4.16986	0.742262	0.926588	0.959264	1.42652	1.08298	0.784584	1.59107	1.1607	0.959264	0.735858	1.13092	0.451407	0.651799	0.952638	0.579347
	0.580352	0.849685	4.27967	2.65737	0.972655	0.90125	0.817902	1.11149	1.36131	0.742262	1.46409	0.898132	0.926588	0.86304	1.0479	0.504351	0.71326	1.28343	0.522137
S-2	0.433769	0.600818	2.9231	2.28153	0.456916	1.51572	0.48971	0.497407	0.82645	0.920188	1.21419	0.714497	0.852635	0.610262	0.827884	0.464098	0.780516	0.895025	0.733312
	0.436786	0.359733	2.9231	2.9897	0.933033	1.18921	0.586417	0.522137	0.904379	1.17283	1.46409	0.798298	0.441351	0.365388	0.964264	0.595635	0.688964	1.67018	0.599778
S-3	0.556711	0.541488	4.25011	4.69134	1.24833	0.888843	0.972655	1.35896	1.89868	1.00696	2.2974	1.46917	0.628507	0.549999	1.20372	0.445192	0.522137	1.41421	0.651799
	0.604997	0.549046	4.27967	2.65737	1.18921	1.18099	0.965936	1.36841	1.82134	1.01396	2.23457	1.34257	0.482968	0.640602	1.19541	0.579347	0.660898	1.14076	0.599778
S-4	0.694959	0.488016	4.25011	3.45815	1.21419	0.721965	1.08673	0.947698	1.91189	1.32869	1.11729	0.719467	0.517632	0.720715	1.57735	0.477145	0.514948	1.26576	0.698581
	0.666649	0.512278	4.02085	2.69447	1.1487	0.726986	0.97942	1.12701	1.84676	1.24833	0.959264	0.755236	0.532185	0.52033	1.47172	0.433018	0.483806	1.31951	0.599778
	glyA	kbl	purD	ltaE	tdh	tdcB	ilvA	gshB	gcvP	pepA	pepB	pepN	sdaA	sdaB	tdcG	aceE	aceF	lpd	gltA	16SRNA
K12 AVER	1.07972	1.00352	1.00565	1.02317	1.04105	1.01333	1.03681	1.08181	1.00626	1.01284	1.01227	1.00489	1.01314	1.00323	1.01789	1.0016	1.00157	1.00267	1.00249
K12 SD	0.59697	0.456194	0.462255	0.507984	0.554043	0.482164	0.538476	0.635672	0.463733	0.48059	0.478487	0.459517	0.479349	0.455624	0.493136	0.451517	0.451403	0.454556	0.453817
S AVER	0.562158	0.578192	3.91203	3.19997	0.988162	1.00644	0.857255	1.04495	1.45672	1.02722	1.54275	0.982259	0.667641	0.625774	1.17739	0.493774	0.627041	1.24269	0.623064
S SD	0.0959778	0.150245	0.618302	0.842076	0.275406	0.270852	0.211495	0.366952	0.468844	0.211488	0.49168	0.300467	0.2118	0.152386	0.249031	0.0618915	0.10735	0.24947	0.0680415
	0.00501193	0.000458046	3.75626e-06	0.00057908	0.778323	0.9649	0.263662	0.884211	0.0947485	0.910626	0.0676813	0.889193	0.0194571	0.00114593	0.304048	1.22181e-07	8.51441e-05	0.0968978	6.3806e-06
glyA	K12-1		K12-2		S-1		S-2		S-3		S-4
kbl	1.35191	1.20999	1.27899	0.477973	0.523042	0.580352	0.433769	0.436786	0.556711	0.604997	0.694959	0.666649
purD	1.08298	1.04608	0.867539	1.01748	0.724471	0.849685	0.600818	0.359733	0.541488	0.549046	0.488016	0.512278
ltaE	1.15469	1.0479	0.869043	0.950989	4.3696	4.27967	2.9231	2.9231	4.25011	4.27967	4.25011	4.02085
tdh	1.34723	1.09429	0.768438	0.882703	4.16986	2.65737	2.28153	2.9897	4.69134	2.65737	3.45815	2.69447
tdcB	0.732043	1.49485	1.12506	0.812252	0.742262	0.972655	0.456916	0.933033	1.24833	1.18921	1.21419	1.1487
ilvA	1.22264	1.12506	0.870551	0.835088	0.926588	0.90125	1.51572	1.18921	0.888843	1.18099	0.721965	0.726986
gshB	1.30134	1.31951	0.773782	0.752623	0.959264	0.817902	0.48971	0.586417	0.972655	0.965936	1.08673	0.97942
gcvP	1.52891	1.45649	0.70344	0.638386	1.42652	1.11149	0.497407	0.522137	1.35896	1.36841	0.947698	1.12701
pepA	1.08298	1.14472	0.929805	0.867539	1.08298	1.36131	0.82645	0.904379	1.89868	1.82134	1.91189	1.84676
pepB	1.18099	1.16473	0.870551	0.835088	0.784584	0.742262	0.920188	1.17283	1.00696	1.01396	1.32869	1.24833
pepN	1.16473	0.926588	1.15669	0.80107	1.59107	1.46409	1.21419	1.46409	2.2974	2.23457	1.11729	0.959264
sdaA	1.09051	1.06069	1.02456	0.843816	1.1607	0.898132	0.714497	0.798298	1.46917	1.34257	0.719467	0.755236
sdaB	1.07923	1.18921	1.02101	0.76313	0.959264	0.926588	0.852635	0.441351	0.628507	0.482968	0.517632	0.532185
tdcG	1.1	0.998269	0.881175	1.03347	0.735858	0.86304	0.610262	0.365388	0.549999	0.640602	0.720715	0.52033
aceE	1.1708	1.23756	0.794159	0.869043	1.13092	1.0479	0.827884	0.964264	1.20372	1.19541	1.57735	1.47172
aceF	0.928195	0.974342	1.02278	1.0811	0.451407	0.504351	0.464098	0.595635	0.445192	0.579347	0.477145	0.433018
lpd	1.06622	1.04427	0.967612	0.928195	0.651799	0.71326	0.780516	0.688964	0.522137	0.660898	0.514948	0.483806
gltA	1.12506	0.993092	0.965936	0.926588	0.952638	1.28343	0.895025	1.67018	1.41421	1.14076	1.26576	1.31951
	0.960928	0.909093	1.05885	1.0811	0.579347	0.522137	0.733312	0.599778	0.651799	0.599778	0.698581	0.599778
						Control	Serum		Serum/Control
					glyA	1.07972	0.562158	1	0.520654
					kbl	1.00352	0.578192	1	0.576164
					purD	1.00565	3.91203	1	3.89003
					ltaE	1.02317	3.19997	1	3.12752
					tdh	1.04105	0.988162	1	0.949197
					tdcB	1.01333	1.00644	1	0.9932
					ilvA	1.03681	0.857255	1	0.826817
					gshB	1.08181	1.04495	1	0.965934
					gcvP	1.00626	1.45672	1	1.44766
					pepA	1.01284	1.02722	1	1.0142
					pepB	1.01227	1.54275	1	1.52405
					pepN	1.00489	0.982259	1	0.977478
					sdaA	1.01314	0.667641	1	0.65898
					sdaB	1.00323	0.625774	1	0.623761
					tdcG	1.01789	1.17739	1	1.1567
					aceE	1.0016	0.493774	1	0.492983
					aceF	1.00157	0.627041	1	0.626056
					lpd	1.00267	1.24269	1	1.23938
					gltA	1.00249	0.623064	1	0.621514

## Sheet: Figs 1g
Computational formula:(2 -ΔΔCt )
	cycA	16SRNA
K12-1	26.87	15.81		K12-1	11.06
	26.71	15.75			10.9
K12-2	26.68	15.52		K12-2	10.87
	26.51	15.45			10.7
S-1	27.87	15.42		S-1	12.06
	27.91	15.3			12.1
S-2	27.63	14.9		S-2	11.82
	27.67	14.94			11.86
S-3	27.59	15.35		S-3	11.78
	27.71	15.35			11.9
S-4	27.99	15.12		S-4	12.18
	27.86	15.07			12.05
				K12-AVER	10.8825
	cycA			cycA				Control		Serum
K12-1	0.1775		K12-1	0.884234			cycA	1.00393	0.102868	0.473119	0.0479492
	0.0175			0.987943
K12-2	-0.0125		K12-2	1.0087			0	Control	Serum	0.102868
	-0.1825			1.13485			cycA	1.00393	0.473119	0.0479492
S-1	1.1775		S-1	0.442117
	1.2175			0.430027			TTEST
S-2	0.9375		S-2	0.522137			1.94019e-07	***
	0.9775			0.507859
S-3	0.8975		S-3	0.536816
	1.0175			0.493972
S-4	1.2975		S-4	0.406831
	1.1675			0.445192

## Sheet: Figs 1h
Computational formula:			CFU=X*dilute fold				Survival=Treatment/Control*100%
	K12
		I			II			III
1.Counts of plate	Saline-G1	35	109		33	114		36	101
	Saline-G2	39	97		35	113		42	87
	Saline-G3	32	110		36	97		36	107
	Serum-G1	64	107		67	102		61	126
	Serum-G2	63	119		61	122		66	137
	Serum-G3	66	118		61	129		73	126
											I	II	III
2.CFU/mL		945000000	981000000		891000000	1026000000		972000000	909000000		963000000	958500000	940500000
		1053000000	873000000		945000000	1017000000		1134000000	783000000		963000000	981000000	958500000
		864000000	990000000		972000000	873000000		972000000	963000000		927000000	922500000	967500000
		384000000	321000000		402000000	306000000		366000000	378000000		352500000	354000000	372000000
		378000000	357000000		366000000	366000000		396000000	411000000		367500000	366000000	403500000
		396000000	354000000		366000000	387000000		438000000	378000000		375000000	376500000	408000000
3.Survival		Saline			Serum
	1	100.943	100.472	98.5849	36.6044	36.9327	39.5534
	2	99.5349	101.395	99.0698	38.162	37.3089	42.097
	3	98.722	98.2428	103.035	40.4531	40.813	42.1705

## Sheet: Figs 1i
Glycine			Serine			Threonine
Serum-S	Serum-R		Serum-S	Serum-R		Serum-S	Serum-R
3943414	1815719		1235891	422493		878481	225864
3919840	3768001		941867	949155		911065	352263
4043052	2254150		1476200	535387		869195	460075
3454549	2421585		1588613	772622		675226	424213
	2254150			535387			460075
	2421585			772622			424213
3960310	3262847		751536	424605		396331	687641
4005915	3395764		705502	471898		422334	598728
4483277			722264			476841
4299244			828560			381835
	2982235			872018			637933
	3138506			915133			547032
5378678			781135			504003
5420023			832975			551433
3021646	3722542		1006575	1101827		402308	399328
2871147	3729930		1144005	1177212		390532	377577
3124010	2997446		721910	631939		901426	412522
3213523	3110004		683300	511412		811825	236149
3667426	1846908		828894	433464		355554	280211
3601037	1708160		760358	488278		366767	330555
16	16		16	16		16	16

## Sheet: Figs 2a
Computational formula:			CFU=X*dilute fold				Survival=Treatment/Control*100%
	K12
		I			II			III
1.Counts of plate	Control	31	105		34	108		33	99
	Threonine	35	100		41	99		34	102
	Serine	33	100		36	97		32	101
	Glycine	36	104		32	115		28	107
	Serum	52	97		55	95		60	101
	Threonine+serum	34	85		48	92		63	119
	Serine+serum	69	139		61	118		77	146
	Glycine+serum	51	93		46	70		62	148
											I	II	III
2.CFU/mL	Control	837000000	945000000		918000000	972000000		891000000	891000000		891000000	945000000	891000000
	Threonine	945000000	900000000		1107000000	891000000		918000000	918000000		922500000	999000000	918000000
	Serine	891000000	900000000		972000000	873000000		864000000	909000000		895500000	922500000	886500000
	Glycine	972000000	936000000		864000000	1035000000		756000000	963000000		954000000	949500000	859500000
	Serum	312000000	291000000		330000000	285000000		360000000	303000000		301500000	307500000	331500000
	Threonine+serum	54400000	68000000		76800000	73600000		100800000	95200000		61200000	75200000	98000000
	Serine+serum	110400000	111200000		97600000	94400000		123200000	116800000		110800000	96000000	120000000
	Glycine+serum	5100000	4650000		4600000	3500000		6200000	7400000		4875000	4050000	6800000
		-Serum			+Serum
3.Survival	Control	98.0198	103.96	98.0198	33.8384	32.5397	37.2054
	Threonine	103.535	105.714	103.03	6.63415	7.52753	10.6754
	Serine	100.505	97.619	99.4949	12.373	10.4065	13.5364
	Glycine	107.071	100.476	96.4646	0.511006	0.42654	0.791158

[truncated: 125 more sheets: Figs 2b, Figs 2c, Figs 2d, Figs 2e, Figs 2f, Figs 3a, Figs 3b, Figs 3c, Figs 3d, Figs3e, Figs 3f, Figs 3g, Figs 4a, Figs 4b,4c, Figs 4d, Figs 4e, Figs 4f, Figs 4g, Figs 5a, Figs 5b …]
